# Supplementary material for: Development and evaluation of statistical and artificial intelligence approaches with microbial shotgun metagenomics data as an untargeted screening tool for use in food production
Source: mSystems. 2024 Oct 10;9(11):e00840-24. doi: 10.1128/msystems.00840-24 (PMC11575248; doi:10.1128/msystems.00840-24)
Supplement: Table S1 — Metadata on the raw milk samples. [file msystems.00840-24-s0002.csv]

TABLE S1. Metadata on the raw milk samples.
FileName	Solids	Lactose	Fat	Protein	Temp (F)	Type	Time	Volume (lbs)	SCC	MUN	SPCcount
Baseline_1_2018-09-05	12.55	4.88	3.79	2.98	38	Baseline	11:45 AM	47,730	165	12.6	1.56E+05
OutsideFarm_1_2018-09-05	12.21	4.85	3.56	2.88	36.3	Outside Farm	12:34 PM	(1) 71,615	196	8.2	1.33E+03
Baseline_2_2018-09-06	12.47	4.87	3.76	2.97	38	Baseline	11:10 AM	47,795	180	12.8	6.02E+03
TxAntibiotic_1_2018-09-06	12.55	4.89	3.8	3	-900	TxAntibiotic	11:03 AM	--	181	13.3	1.59E+05
Baseline_3_2018-09-07	12.64	4.91	3.88	3.02	38	Baseline	11:05 AM	47,214	196	12	1.25E+03
TxAntibiotic_2_2018-09-07	13.13	4.73	4.35	3.11	-900	TxAntibiotic	11:11 AM	--	3005	11.6	1.18E+06
Baseline_4_2018-09-08	12.61	4.92	3.83	3	38	Baseline	11:20 AM	46,612	176	12.8	1.30E+03
Baseline_5_2018-09-09	12.26	4.9	3.51	2.97	37	Baseline	11:40 AM	16,770	167	12.9	1.33E+03
Baseline_6_2018-09-10	12.61	4.92	3.79	3.03	37	Baseline	10:55 AM	47,580	147	11.8	1.62E+03
OutsideFarm_2_2018-09-10	12.24	4.88	3.5	2.96	35.6	Outside Farm	10:02 AM	(2) 72,520	169	8.8	7.80E+03
Baseline_7_2018-09-11	12.51	4.9	3.7	3.03	38	Baseline	11:12 AM	49,854	180	11.9	3.47E+04
OutsideFarm_3_2018-09-11	12.07	4.88	3.38	2.92	35.6	Outside Farm	10:23 AM	(2) 56,570	175	8.8	1.90E+03
Baseline_8_2018-09-12	12.47	4.85	3.69	3.05	38	Baseline	11:05 AM	49,164	167	12.5	1.04E+03
OutsideFarm_4_2018-09-12	12.22	4.85	3.51	2.94	35.6	Outside Farm	10:15 AM	(1) 73,425	184	9	2.14E+03
Baseline_9_2018-09-13	12.45	4.67	3.71	2.98	38	Baseline	10:40 AM	48,074	177	13.1	3.28E+03
TxAntibiotic_3_2018-09-13	12.33	4.62	3.65	2.96	-900	TxAntibiotic	10:42 AM	--	386	12.7	7.45E+03
Baseline_10_2018-09-14	12.42	4.87	3.65	3.02	38	Baseline	10:50 AM	46,999	158	12.6	6.62E+02
TxAntibiotic_4_2018-09-14	12.71	4.86	3.78	3.11	-900	TxAntibiotic	11:10 AM	--	140	12.8	2.17E+04
Baseline_11_2018-09-15	12.58	4.88	3.77	3.02	38	Baseline	11:22 AM	45,453	176	10.7	7.33E+02
Baseline_12_2018-09-16	12.42	4.88	3.64	2.99	37	Baseline	10:56 AM	21,968	181	10.7	7.76E+02
Baseline_13_2018-09-17	12.53	4.88	3.74	3.01	38	Baseline	10:38 AM	28,861	149	11.4	1.33E+03
TxAntibiotic_6_2018-09-20	12.78	4.36	3.88	3.45	-900	TxAntibiotic	10:55 AM	--	942	10.6	2.37E+05
OutsideFarm_5_2018-09-17	12.24	4.87	3.56	2.9	35.4	Outside Farm	9:34 AM	(1) 69,200	152	9.6	2.55E+03
Baseline_14_2018-09-18	12.63	4.88	3.78	3.06	38	Baseline	10:45 AM	47,150	165	11.6	2.14E+03
Baseline_15_2018-09-19	12.49	4.86	3.67	3.04	39	Baseline	11:45 AM	47,537	173	12.7	1.78E+03
TxAntibiotic_5_2018-09-19	12.49	4.86	3.72	3	-900	TxAntibiotic	11:50 AM	--	163	11.9	8.13E+05
Baseline_16_2018-09-20	12.64	4.81	3.88	3.03	38	Baseline	10:47 AM	45,004	198	12.2	6.82E+03
OutsideFarm_6_2018-09-20	12.23	4.82	3.54	2.92	36.4	Outside Farm	9:27 AM	(2) 37,848	164	8.9	1.30E+03
Baseline_17_2018-09-21	12.6	4.85	3.82	3.03	38	Baseline	11:00 AM	46,591	182	11.7	7.48E+02
TxAntibiotic_7_2018-09-21	12.72	4.83	3.94	3.06	-900	TxAntibiotic	11:15 AM	--	225	11.8	6.21E+05
Baseline_18_2018-09-22	12.52	4.83	3.78	3.01	38	Baseline	11:17 AM	45,767	161	11.8	1.07E+03
OutsideFarm_7_2018-09-22	12.31	4.83	3.56	2.99	37.8	Outside Farm	10:24 AM	(2) 38,900	166	9.9	1.21E+03
Baseline_19_2018-09-23	12.61	4.85	3.83	3.03	37	Baseline	11:30 AM	9,681	168	11.2	1.74E+03
TxAntibiotic_8_2018-09-26	12.53	4.84	3.77	3.02	--	TxAntibiotic	11:45 AM	--	300	9.5	8.76E+04
Baseline_20_2018-09-24	12.6	4.86	3.78	3.02	38	Baseline	11:45 AM		175	11.6	2.70E+03
OutsideFarm_8_2018-09-24	12.25	4.83	3.53	2.96	36.2	Outside Farm	10:08 AM	(2) 50,900	170	9.1	1.83E+03
Baseline_21_2018-09-25	12.65	4.86	3.84	3.04	38	Baseline	11:21 AM	50,905	147	9.9	1.18E+03
Baseline_22_2018-09-26	12.59	4.85	3.82	3.03	39	Baseline	11:35 AM	47,214	176	9.6	1.33E+03
Baseline_23_2018-09-27	12.56	4.87	3.84	3.01	38	Baseline	11:15 AM	45,812	176	11.3	3.53E+03
Baseline_24_2018-09-28	12.63	4.84	3.9	3.02	38	Baseline	11:35 AM	46,081	162	12	1.82E+03
OutsideFarm_9_2018-09-28	12.26	4.83	3.59	2.92	36.4	Outside Farm	10:48 AM	(2) 59,422	198	10	1.34E+03
Baseline_25_2018-09-29	12.67	4.82	3.9	3.04	38	Baseline	10:32 AM	44,870	186	13.1	1.17E+03
TxAntibiotic_9_2018-09-29	12.61	4.84	3.84	3.04	--	TxAntibiotic	10:43 AM	--	230	13	2.56E+05
Baseline_26_2018-09-30	12.71	4.82	3.97	3.02	37	Baseline	11:03 AM	21,191	220	12	9.56E+02
TxAntibiotic_10_2018-10-03	12.55	4.81	3.84	3.03	--	TxAntibiotic	11:05 AM	--	212	12.8	1.33E+06
OutsideFarm_10_2018-10-01	12.31	4.84	3.6	2.94	36.1	Outside Farm	12:05 PM	(1) 64,913	167	8.2	1.83E+03
Baseline_27_2018-10-01	12.71	4.82	3.94	3.02	38	Baseline	10:30 AM	45,408	194	12.3	1.51E+03
TxAntibiotic_11_2018-10-04	12.85	4.83	4.06	3	--	TxAntibiotic	11:20 AM	--	514	12	1.43E+04
Baseline_28_2018-10-02	12.7	4.78	3.9	3.02	38	Baseline	11:30 AM	45,273	143	12.7	1.50E+03
Baseline_29_2018-10-03	12.63	4.8	3.87	3.02	38	Baseline	11:00 AM	45,722	125	13.1	8.23E+02
OutsideFarm_11_2018-10-03	12.12	4.92	3.45	2.89	36.3	Outside Farm	9:05 AM	(2) 19,000	144	10.5	2.44E+04
Baseline_30_2018-10-04	12.74	4.87	3.95	3.02	38	Baseline	11:00 AM	45,902	162	12.3	2.19E+03
Baseline_31_2018-10-05	12.79	4.85	3.96	3	37	Baseline	10:50 AM	45,363	201	12.6	1.33E+03
TxAntibiotic_12_2018-10-05	12.71	4.78	3.98	2.93	--	TxAntibiotic	10:54 AM	--	835	11.8	1.91E+04
Baseline_32_2018-10-06	12.66	4.83	3.8	3.02	37	Baseline	11:45 AM	47,128	178	11.8	1.83E+03
OutsideFarm_12_2018-10-06	12.49	4.85	3.66	2.93	36.4	Outside Farm	9:50 AM	(2) 64,450	203	7.8	2.01E+03
Baseline_33_2018-10-07	12.58	4.8	3.79	2.93	37	Baseline	11:54 AM	14,690	158	12.3	2.56E+03
OutsideFarm_13_2018-10-07	12.32	4.83	3.5	2.91	37.7	Outside Farm	12:57 PM	(2) 31,476	191	9.2	1.86E+03
Neg_DNAextr_1
Neg_DNAextr_2
Neg_DNAextr_3
Neg_DNAextr_4
Neg_DNAextr_5
Neg_DNAextr_6
SequencingBlank
