# Supplementary material for: Development and evaluation of statistical and artificial intelligence approaches with microbial shotgun metagenomics data as an untargeted screening tool for use in food production
Source: mSystems. 2024 Oct 10;9(11):e00840-24. doi: 10.1128/msystems.00840-24 (PMC11575248; doi:10.1128/msystems.00840-24)
Supplement: Table S2 — Summary of read counts. [file msystems.00840-24-s0003.csv]

TABLE S2. Summary of read counts.
SAMPLE	INPUT	AFTERQC	MATRIX	NONMATRIX	GENUS
Baseline-01-2018-09-05	71041684	70695820	68665790	2030030	330148
Baseline-02-2018-09-06	54077398	53837643	52339463	1498180	259367
Baseline-03-2018-09-07	69239112	68930806	67256261	1674545	257259
Baseline-04-2018-09-08	67967106	67647346	64284935	3362411	1334889
Baseline-05-2018-09-09	79223302	78906881	76643477	2263404	362332
Baseline-06-2018-09-10	65268708	64958907	63350309	1608598	244732
Baseline-07-2018-09-11	60725547	60456120	58922903	1533217	223434
Baseline-08-2018-09-12	57729782	57457988	54999300	2458688	995048
Baseline-09-2018-09-13	78070949	77647865	75483053	2164812	276291
Baseline-10-2018-09-14	57087950	56819265	55151464	1667801	296196
Baseline-11-2018-09-15	63107252	62801926	61154925	1647001	242547
Baseline-12-2018-09-16	67783162	67373971	65364809	2009162	208281
Baseline-13-2018-09-17	62834991	62513337	59381887	3131450	1215016
Baseline-14-2018-09-18	53238640	53048232	51608398	1439834	216464
Baseline-15-2018-09-19	46545411	46361658	45699401	662257	48070
Baseline-16-2018-09-20	61517317	61258041	58852757	2405284	912525
Baseline-17-2018-09-21	55834433	47513967	44196183	3317784	554003
Baseline-18-2018-09-22	50558673	50361140	49365136	996004	172940
Baseline-19-2018-09-23	56804096	56573329	55580729	992600	169775
Baseline-20-2018-09-24	67327134	67052503	65473850	1578653	259802
Baseline-21-2018-09-25	57819238	51155830	48346494	2809336	356783
Baseline-22-2018-09-26	54097923	53868747	52870424	998323	77076
Baseline-23-2018-09-27	64716757	64495591	63485844	1009747	102374
Baseline-24-2018-09-28	53893796	48080838	45506964	2573874	334520
Baseline-25-2018-09-29	72127431	71828466	69946418	1882048	319515
Baseline-26-2018-09-30	53910043	52906905	52190166	716739	91456
Baseline-27-2018-10-01	63068346	57053416	53340993	3712423	656670
Baseline-28-2018-10-02	55830115	48342756	44114820	4227936	1126009
Baseline-29-2018-10-03	73849762	73471806	71237917	2233889	325304
Baseline-30-2018-10-04	60799521	60444064	58540766	1903298	300239
Baseline-31-2018-10-05	40996057	37396911	35496805	1900106	10753
Baseline-32-2018-10-06	65599045	65268857	63100430	2168427	309929
Baseline-33-2018-10-07	57795408	56206807	55023119	1183688	31802
Neg-DNAextr-1	1436738	1382236	1222378	159858	102214
Neg-DNAextr-2	1368522	1353832	1303555	50277	5587
Neg-DNAextr-3	833521	826636	779629	47007	3098
Neg-DNAextr-4	1174043	1104617	1053059	51558	6521
Neg-DNAextr-5	1152496	1114407	1068465	45942	6847
Neg-DNAextr-6	957315	909257	871426	37831	5159
OutsideFarm-01-2018-09-05	66913608	66557961	64620029	1937932	341692
OutsideFarm-02-2018-09-10	55441997	55197311	53620341	1576970	261837
OutsideFarm-03-2018-09-11	60241188	59938254	58197512	1740742	293224
OutsideFarm-04-2018-09-12	67330810	67057031	65357799	1699232	280029
OutsideFarm-05-2018-09-17	60855851	60579908	59125138	1454770	281029
OutsideFarm-06-2018-09-20	73582561	73312858	71560054	1752804	274864
OutsideFarm-07-2018-09-22	39613017	33631590	31404718	2226872	221310
OutsideFarm-08-2018-09-24	69114659	68822923	67575054	1247869	162170
OutsideFarm-09-2018-09-28	67075594	66770518	62708330	4062188	2011816
OutsideFarm-10-2018-10-01	57135573	56818256	55500137	1318119	141438
OutsideFarm-11-2018-10-03	72329642	71955045	69527204	2427841	488217
OutsideFarm-12-2018-10-06	53362764	52813114	51702415	1110699	71458
OutsideFarm-13-2018-10-07	73997555	73720389	68353917	5366472	3195936
SequencingBlank	1096813	1051308	1010690	40618	3319
TxAntibiotic-01-2018-09-06	59022836	58717993	57281627	1436366	150323
TxAntibiotic-02-2018-09-07	69008289	68697961	66503318	2194643	373765
TxAntibiotic-03-2018-09-13	64467758	64111296	62144626	1966670	310791
TxAntibiotic-04-2018-09-14	51880768	51513083	50297071	1216012	155879
TxAntibiotic-05-2018-09-19	66389663	65976721	64020171	1956550	366086
TxAntibiotic-06-2018-09-20	58137115	57879320	56814621	1064699	215298
TxAntibiotic-07-2018-09-21	48226649	42763541	41043350	1720191	220565
TxAntibiotic-08-2018-09-26	56806083	56578725	55607519	971206	188373
TxAntibiotic-09-2018-09-29	55585462	52073048	50908011	1165037	83588
TxAntibiotic-10-2018-10-03	50811025	44249663	41370939	2878724	427898
TxAntibiotic-11-2018-10-04	57754863	15808729	14905336	903393	152574
TxAntibiotic-12-2018-10-05	52009183	51421555	50185690	1235865	330600
